# Supplementary material for: 14-3-3 Activated Bacterial Exotoxins AexT and ExoT Share Actin and the SH2 Domains of CRK Proteins as Targets for ADP-Ribosylation
Source: Pathogens. 2022 Dec 8;11(12):1497. doi: 10.3390/pathogens11121497 (PMC9787417; doi:10.3390/pathogens11121497)
Supplement: Supplementary file 1 [file pathogens-11-01497-s001.zip]

Archive with 1 entries (1 files):
- pathogens-2057737-supplementary.pdf
